# Supplementary material for: Vaccine Effectiveness against GP-Attended Symptomatic COVID-19 and Hybrid Immunity among Adults in Hungary during the 2022–2023 Respiratory Season Dominated by Different SARS-CoV-2 Omicron Subvariants
Source: Vaccines (Basel). 2024 May 4;12(5):496. doi: 10.3390/vaccines12050496 (PMC11125656; doi:10.3390/vaccines12050496)
Supplement: Supplementary file 1 [file vaccines-12-00496-s001.zip]

Archive with 1 entries (1 files):
- vaccines-2935328-supplementary.pdf
